# Supplementary material for: A Self-Healing Polymer with Fast Elastic Recovery upon Stretching
Source: Molecules. 2020 Jan 30;25(3):597. doi: 10.3390/molecules25030597 (PMC7037885; doi:10.3390/molecules25030597)
Supplement: Supplementary file 1 [file molecules-25-00597-s001.zip]

Archive with 5 entries (4 files):
- Supplementary Files/
- Supplementary Files/Supporting information-633769-Revised.docx
- Supplementary Files/Video S1.mp4
- Supplementary Files/Video S2.mp4
- Supplementary Files/Video S3.mp4
